# Supplementary material for: The characteristics of host lipid body biogenesis during coral-dinoflagellate endosymbiosis
Source: PeerJ. 2021 Jun 23;9:e11652. doi: 10.7717/peerj.11652 (PMC8234918; doi:10.7717/peerj.11652)
Supplement: Supplemental Information 2 [file peerj-09-11652-s002.zip]

Archive with 10 entries (9 files):
- Seq. data/
- Seq. data/ATF6_NT.txt
- Seq. data/BIP_NT.txt
- Seq. data/eIF2α_NT.txt
- Seq. data/IRE1_NT.txt
- Seq. data/PERK_NT.txt
- Seq. data/Ref. table.xlsx
- Seq. data/S1P_NT.txt
- Seq. data/SREBP1_NT.txt
- Seq. data/XBP1_NT.txt
