# Supplementary material for: The characteristics of host lipid body biogenesis during coral-dinoflagellate endosymbiosis
Source: PeerJ. 2021 Jun 23;9:e11652. doi: 10.7717/peerj.11652 (PMC8234918; doi:10.7717/peerj.11652)
Supplement: Supplemental Information 2 [file peerj-09-11652-s002.zip › Seq. data/PERK_NT.txt]

>denovo.id4454.tr175258
TGACAATAAATATGGCGGACGTTCTAACAATCACGCGTTGAAATTGAAATATATTTCATGTTAATTTATAACGAGGGACGGAGTTTTTCTGCCTCCTTCCTAATTGCCGAAAATGTTGTTGTAGGAGGATGAGCATTCTCTATGCTTCGGCAGCTCTGAAATTTGTCGCATTTATGGCGGCGTTGGTCTCCGTGGACGTAAATGTTACCAACGACAGAGCAAGTGGATTGTCTGCTCGGAGTAGCTCCTGCTCGCTTGTTGTTGTGAGTACATTGGATGGCAAGCTGAGTGCGTTAGACACACGGGAAAATGGCGAGCTCCTTTGGACCCTTCCTGCTTTTCATGGCCCCTTGCTATCATCCAGTCTCAGCTCAGTTCAGATGGCAAAGCACGTGGGTCTGATCCCATCACTGGACGGGGGACTGTATCAAGTTAATGGGGACAAAGTGGAGCCCATTCCTTTTACTGCTGATACTCTTCTTGGCTCATTCTTCAAACTCCCAGATGGATCTATCTTAGTTGGAGGCAAAGAAGCTACCTCTTGTGGAATTAATCCCTACTCTGGAAAGGTGCGGTATGTATGTTCAGCTGATGGCTGCCAATTGATGGAGACTAATGAGGGTCATGTTCAAGGCAGTGATGTTCTTGTCCTAAAAAGAACACAGCAGACTATCAGAGCAGTGGATCAGAGAACAGGAGCAGAGAGATGGAACTTTTCTGTTGGGCAGCATGATGTAAGCTTCCTTGAAGCAATTTTAAGTGAGAATGACCGTGGGCGCTGTTCAGTTGAAAATGAAGAAGCATTTGCAGATTGGAGCCTTCGTGTGTCCATTCCCAGCGGCCTTGTAGCTGCAGTCCACTCACATGGCTCAAAGCAAAGTGAGGTGGTGTTATGGAGTCATCAGTTTGAATCACCTGTAGCAGCAGTGTGGAGGCTGAGTGGGGGGTTTATTCAGCCAGTAACTCTACTTTCCAAGGATGTAATGCCAGAATTGGCTGATTCCTCCTCTCAGAAAACTTCTCCTCAAGGGCCAGTTATGTACATAGGAAAACATGAGGGTCAAGTATACATTCAAACATCAGAGCCTTTTAACCCTGCTCATGACATGGCAGCTAGAATTGGAGATGTTAGTGGTAATGCTGTGGTACAGAGGAACCTGCAGCAGATCACATGGAAACCATACTTGACAAGCTCGCCATCACGAACACCAACTGTTGTCACAAAAGAATTAGCTATTTGGAATCCATTGGAATATCCATATGACAATGGATATTACTTATATGGAGAGGTGATGCCTGTGATTCCACCACACACTTGTAGGAAAGAGAAAACACATCTTCCTGTAGATTCCAAATTTACTAAAGATGAAAACAACTCTTCAAAGACCACTGTGGCTCACAATGAATCATCCATGTGGTGGCATGGTGCAATATTTCTGACAGTGGCTGCAGCTGTTGTCCTTCAGTTTCTTATACACTTCTTCCAACCAAACAAGAAATCTTGTGAAGCCTTAATGCAATTACAAAGGATGACTTCAAATACAGTAACAACAATGACGTCTACCACATCATTAGAGACACTCACGGCCCCTCCTTCACCGACCACACCCAGTTCCCTAACACCAACAAACTCTTTTGTTTCAAGATATTTAACTGATTTTGAACATGAACTATGCCTTGGAAAAGGTGGCTTTGGTCTAGTGTTCCAGGCCAAGAACAAAGTGGATGACTGTCAATATGCCATTAAAAGGATACGTTTACCCAACTGTACTGAAGCAATGGAAAAAGTGAAGCGTGAAGTTAAAGCATTAGCAAAGTTGGAGCATCCTGGGATTGTGCGGTATTACAATTCATGGTTTGAAGCTCCACCTGTTGGATGGCAAGATGACCTTGATGTGGAAATGTATGAAAAAGGGACATTTTGTGGACTACCATCAGAAGTTCCCTCATTTGGTTCAGGAATTGTGGTGAATGCAGGATCCACTGATAATCTCTATGAACAAAGTGGTCCACAGCAAGAGAAGGGCAGTAGAAGAAGGAAGAAAACAAATTCTAGCAGCTGCTCCAGTCATTCTTCACATAATAATTGTTGTATTCAGGATGACCACTGTGTTGTTGCCAGAGTAAATGGAGAGACATTATTTGATATCCATCATTTGGAAAATGATGCATTTTTGGGTGGGCATGAAACGATGGATTCATTTAGTATAGAGTTTGCCTCTTCAAGCAACGAAAAGCTGTCATTTCCTCAAAACGGATTTCACAGTGACATCATTGAAGATAGTGCATCTCACAGTGTAGTCTTTAAACATTCAGATTCAAGCCAAAACCAAAGTCAGGATGTCAACAGTATTGGATCCCTGTCAGCTGACAGTATTGTAGACACGAATTCCAAAGAGACTTGTTCTTCAGAGGAAATGCATTTAACTTCATCACATCACTCTTTGCTTTCAAGAGAGAAACACAAATGCCAGAATAAACAGTGCAATGCAGATAGGTTGTCAGCCCCGTTGTACCTGTTTATTCAGATGCAACTGTGTCGGCGTGAGAGCTTAAAGGACTGGCTGAAAACGAATGATAAACGACACCATGTGTTCTGTCTAACAGTGTTTGAACAGATTCTTTCGGCTGTTGAGTATTTTCACGGCAGAGGACTGATGCACAGGGATTTAAAGCCATCTAATATTTTCTTCTCGCTGGATGGGTCAGTGAAAGTTGGTGATTTTGGTTTGGTGACAGCTCACAGTTCAGAAAATAACTTGGACACTCCTCTCAAAGATGGTGTCCTTATAGATGACATAAACCATACAAGTCAAGTTGGAACTCAATTATACATGAGCCCAGAGCAGATAGAGGGAAAAGCATATTCACACAAAGTGGACATTTTTTCGCTTGGGCTCATCTTTTTTGAATTGTTTTGTCCATTTGGTACCCAGATGGAAAGAATAAAGATCATGTGTGCTGTAAAACAAAGGACCATTCCAAGTGAATTTGAAGCAAAAATGCCGTTGCAGTCGGAACTGGTTCGATGGCTCCTGTCAGCCACTCCTAGGGCAAGACCAAATGCGACAGAAGTAACAAAGAGCGATATTCTGCAGCAAATTAGGCAAATGGCCAATCAAAATCTTCAGTAGGAACACCTCGGAGAACAACAGTGCATTTATATTGGAAGGTTATCATGTTGAAGTAGCAACTGAGATATTGGAATTTTCCAGTATTATGTGCATCTATAATGGTGGCATTCGAACATTGTTTTCCTGGGGAGTTTATTTTAAAGAAAATGTGTAGCTGTCGGTATTTTGTCGTTAAAGGGAAACGTAATTTTTGTACATCTTTGGATCAATCTTGGCCGGGAGGATGAATTGGTTCCTCCAATGAGTTATTTGTAGCGTACCTTGTAAATATGAGATCAAATTAGTCACTATTACTGAATGAACATGAGAAATTTGTAAAGAAGCATTACCTTGAGTAGACAAGTCACTGCTGTCAGAAAACTGGCGCTATTTTCTTTTCTATTTTGAGCAAAAAAGTAGATAGCAATGTAAATAATAACTTTATTTAATGGAAAATGGAATAAAAAGTGTGC
