# Supplementary material for: The characteristics of host lipid body biogenesis during coral-dinoflagellate endosymbiosis
Source: PeerJ. 2021 Jun 23;9:e11652. doi: 10.7717/peerj.11652 (PMC8234918; doi:10.7717/peerj.11652)
Supplement: Supplemental Information 2 [file peerj-09-11652-s002.zip › Seq. data/Ref. table.xlsx]

## Sheet: ref. table
	Name	Definition	gene_id	accession numbers
	ATF6	cyclic AMP-dependent transcription factor ATF-6 alpha	denovo.id6713.tr89581	MW659935
	BIP (HSPA5)	heat shock 70kDa protein 5	denovo.id12908.tr216239	MW659936
	eIF2α (EIF2S1)	eukaryotic translation initiation factor 2 subunit 1	denovo.id29405.tr315632	MW659937
	IRE1 (ERN1)	serine/threonine-protein kinase/endoribonuclease IRE1	denovo.id3823.tr1337	MW659938
	PERK (EIF2AK3)	eukaryotic translation initiation factor 2-alpha kinase 3	denovo.id4454.tr175258	MW659939
	S1P (MBTPS1)	membrane-bound transcription factor site-1 protease	denovo.id3677.tr419754	MW659940
	SREBP1 (SREBF1 )	transcription factor sterol regulatory element-binding protein 1	denovo.id1822.tr602328	MW659941
	XBP1	X box-binding protein 1	denovo.id27766.tr527787	MW659942
